# Supplementary material for: 4-Nitro-N-(3-nitro­phen­yl)benzamide
Source: Acta Crystallogr Sect E Struct Rep Online. 2011 Sep 30;67(Pt 10):o2735. doi: 10.1107/S1600536811038062 (PMC3201324; doi:10.1107/S1600536811038062)
Supplement: Supplementary file 1 [file e-67-o2735-sup1.cif]

##############################################################################
#                                                                            #
# This CIF contains the data in a paper accepted for publication in          #
# Acta Crystallographica Section E. It conforms to the requirements of       #
# Notes for Authors for Acta Crystallographica Section E, and has been       #
# peer reviewed under the auspices of the IUCr Commission on Journals.       #
#                                                                            #
# Full details of the Crystallographic Information File format               #
# are given in the paper "The Crystallographic Information File (CIF):       #
# a New Standard Archive File for Crystallography" by S. R. Hall, F. H.      #
# Allen and I. D. Brown [Acta Cryst. (1991), A47, 655-685].                  #
#                                                                            #
# The current version of the core CIF dictionary is obtainable from          #
# ftp://ftp.iucr.org/pub/cif_core.dic.                                       #
#                                                                            #
# Software is freely available for graphical display of the structure(s)     #
# in this CIF. For information consult the CIF software page                 #
# http://www.iucr.org/resources/cif/software.                                #
#                                                                            #
# This file may be used for bona fide research purposes within the           #
# scientific community so long as proper attribution is given to the journal # 
# article from which it was obtained.                                        #
#                                                                            #
##############################################################################
data_I
_audit_creation_method     'APEX2 v2011.4-1'
_chemical_name_systematic
;
4-Nitro-<i>N</i>-(3-nitrophenyl)benzamide
;
_chemical_name_common     '4-nitro-N-(3-nitrophenyl)benzamide'
_chemical_formula_moiety     'C13 H9 N3 O5'
_chemical_formula_sum     'C13 H9 N3 O5'
_chemical_formula_iupac     'C13 H9 N3 O5'
_chemical_formula_weight     287.23
_chemical_melting_point     502
_symmetry_cell_setting     monoclinic
_symmetry_space_group_name_H-M     'P 21'
_space_group_crystal_system     monoclinic
_space_group_name_H-M_alt     'P 1 21 1'
_space_group_name_Hall     'P 2yb'
loop_
    _space_group_symop_operation_xyz
    'x, y, z'
    '-x, y+1/2, -z'
_cell_length_a     3.8878(6)
_cell_length_b     21.686(3)
_cell_length_c     7.3919(11)
_cell_angle_alpha     90
_cell_angle_beta     90.294(11)
_cell_angle_gamma     90
_cell_volume     623.20(16)
_cell_formula_units_Z     2
_cell_measurement_reflns_used     1373
_cell_measurement_theta_min     2.7556
_cell_measurement_theta_max     24.5699
_cell_measurement_temperature     200.(2)
_exptl_crystal_description     block
_exptl_crystal_colour     'clear colourless'
_exptl_crystal_size_max     0.450
_exptl_crystal_size_mid     0.200
_exptl_crystal_size_min     0.120
_exptl_crystal_density_diffrn     1.531
_exptl_crystal_density_meas     ?
_exptl_crystal_density_method     'not measured'
_exptl_crystal_F_000     296
_exptl_absorpt_coefficient_mu     0.121
_exptl_absorpt_correction_type     multi-scan
_exptl_absorpt_process_details     '(SADABS; Bruker, 2009)'
_exptl_absorpt_correction_T_min     0.737
_exptl_absorpt_correction_T_max     0.989
_exptl_special_details
;
;
_diffrn_ambient_temperature     200(2)
_diffrn_radiation_type     MoK\a
_diffrn_radiation_wavelength     0.71073
_diffrn_radiation_source     'fine-focus sealed tube'
_diffrn_radiation_monochromator     'doubly curved silicon crystal'
_diffrn_measurement_device_type     'Bruker SMART X2S benchtop diffractometer'
_diffrn_measurement_method     '\w scans'
_diffrn_detector_area_resol_mean     8.3330
_diffrn_reflns_number     3940
_diffrn_reflns_av_R_equivalents     0.0321
_diffrn_reflns_av_sigmaI/netI     0.0336
_diffrn_reflns_theta_min     2.76
_diffrn_reflns_theta_max     25.13
_diffrn_reflns_theta_full     25.13
_diffrn_measured_fraction_theta_max     0.993
_diffrn_measured_fraction_theta_full     0.993
_diffrn_reflns_limit_h_min     -4
_diffrn_reflns_limit_h_max     3
_diffrn_reflns_limit_k_min     -25
_diffrn_reflns_limit_k_max     25
_diffrn_reflns_limit_l_min     -8
_diffrn_reflns_limit_l_max     8
_refine_special_details
;
Refinement of <i>F</i>^2^ against ALL reflections. The weighted <i>R</i>-factor
<i>wR</i> and goodness of fit <i>S</i> are based on <i>F</i>^2^, conventional
<i>R</i>-factors <i>R</i> are based on <i>F</i>, with <i>F</i> set to zero for
negative <i>F</i>^2^. The threshold expression of <i>F</i>^2^ >
\s(<i>F</i>^2^) is used only for calculating <i>R</i>-factors(gt) <i>etc</i>.
and is not relevant to the choice of reflections for refinement.
<i>R</i>-factors based on <i>F</i>^2^ are statistically about twice as large
as those based on <i>F</i>, and <i>R</i>- factors based on ALL data will be
even larger.
;
_reflns_number_total     1136
_reflns_number_gt     1008
_reflns_threshold_expression     >2\s(I)
_refine_ls_structure_factor_coef     Fsqd
_refine_ls_matrix_type     full
_refine_ls_R_factor_all     0.0409
_refine_ls_R_factor_gt     0.0339
_refine_ls_wR_factor_gt     0.0780
_refine_ls_wR_factor_ref     0.0831
_refine_ls_goodness_of_fit_ref     1.066
_refine_ls_restrained_S_all     1.065
_refine_ls_number_reflns     1136
_refine_ls_number_parameters     190
_refine_ls_number_restraints     1
_refine_ls_hydrogen_treatment     constr
_refine_ls_weighting_scheme     calc
_refine_ls_weighting_details
         'calc w=1/[\s^2^(Fo^2^)+(0.0460P)^2^+0.0480P] where P=(Fo^2^+2Fc^2^)/3'
_atom_sites_solution_hydrogens     difmap
_atom_sites_solution_primary     direct
_atom_sites_solution_secondary     difmap
_refine_ls_shift/su_max     0.000
_refine_ls_shift/su_mean     0.000
_refine_diff_density_max     0.126
_refine_diff_density_min     -0.172
_refine_ls_extinction_method     none
_refine_ls_extinction_coef     ?
loop_
    _atom_type_symbol
    _atom_type_description
    _atom_type_scat_dispersion_real
    _atom_type_scat_dispersion_imag
    _atom_type_scat_source
    C C 0.0033 0.0016 'International Tables Vol C Tables 4.2.6.8 and 6.1.1.4'
    H H 0.0000 0.0000 'International Tables Vol C Tables 4.2.6.8 and 6.1.1.4'
    N N 0.0061 0.0033 'International Tables Vol C Tables 4.2.6.8 and 6.1.1.4'
    O O 0.0106 0.0060 'International Tables Vol C Tables 4.2.6.8 and 6.1.1.4'
_computing_data_collection     'APEX2 and GIS (Bruker, 2009)'
_computing_cell_refinement     'SAINT (Bruker, 2009)'
_computing_data_reduction     'SAINT (Bruker, 2009)'
_computing_structure_solution     'SHELXS97 (Sheldrick, 2008)'
_computing_structure_refinement
;
SHELXL97 (Sheldrick, 2008) and OLEX2 (Dolomanov <i>et al.</i>,
2009)
;
_computing_molecular_graphics
;
PLATON (Spek, 2009), Mercury (Macrae <i>et al.</i>, 2008), and
POV-Ray (Cason,
2004)
;
_computing_publication_material     'publCIF (Westrip, 2010)'
loop_
    _atom_site_type_symbol
    _atom_site_label
    _atom_site_fract_x
    _atom_site_fract_y
    _atom_site_fract_z
    _atom_site_U_iso_or_equiv
    _atom_site_adp_type
    _atom_site_calc_flag
    _atom_site_refinement_flags
    _atom_site_occupancy
    _atom_site_symmetry_multiplicity
    _atom_site_disorder_assembly
    _atom_site_disorder_group
    C C1 0.5757(8) 0.50143(14) 0.7761(4) 0.0293(7) Uani d . 1 1 . .
    C C2 0.4065(8) 0.55485(16) 0.8360(4) 0.0342(8) Uani d . 1 1 . .
    H H2 0.3754 0.5616 0.9618 0.041 Uiso calc R 1 1 . .
    C C3 0.2833(8) 0.59829(15) 0.7109(4) 0.0335(7) Uani d . 1 1 . .
    H H3 0.1647 0.6342 0.7499 0.040 Uiso calc R 1 1 . .
    C C4 0.3402(8) 0.58731(15) 0.5270(4) 0.0305(7) Uani d . 1 1 . .
    C C5 0.5099(8) 0.53518(14) 0.4631(4) 0.0324(7) Uani d . 1 1 . .
    H H5 0.5439 0.5292 0.3372 0.039 Uiso calc R 1 1 . .
    C C6 0.6291(8) 0.49190(14) 0.5889(4) 0.0310(7) Uani d . 1 1 . .
    H H6 0.7462 0.4560 0.5487 0.037 Uiso calc R 1 1 . .
    N N1 0.2079(8) 0.63348(12) 0.3938(4) 0.0376(7) Uani d . 1 1 . .
    O O1 0.3012(8) 0.62833(13) 0.2344(3) 0.0634(9) Uani d . 1 1 . .
    O O2 0.0141(7) 0.67441(11) 0.4478(3) 0.0505(7) Uani d . 1 1 . .
    C C7 0.7131(8) 0.45847(15) 0.9221(4) 0.0331(7) Uani d . 1 1 . .
    O O3 0.7597(8) 0.47773(12) 1.0776(3) 0.0533(7) Uani d . 1 1 . .
    N N2 0.7873(7) 0.39887(12) 0.8706(3) 0.0333(6) Uani d . 1 1 . .
    H H2N 0.7336 0.3889 0.7585 0.040 Uiso calc R 1 1 . .
    C C8 0.9407(8) 0.35147(14) 0.9776(4) 0.0288(7) Uani d . 1 1 . .
    C C9 1.0551(8) 0.36141(15) 1.1561(4) 0.0300(7) Uani d . 1 1 . .
    H H9 1.0295 0.4004 1.2133 0.036 Uiso calc R 1 1 . .
    C C10 1.2070(8) 0.31193(15) 1.2457(4) 0.0293(7) Uani d . 1 1 . .
    C C11 1.2552(8) 0.25372(14) 1.1709(4) 0.0317(7) Uani d . 1 1 . .
    H H11 1.3622 0.2214 1.2371 0.038 Uiso calc R 1 1 . .
    C C12 1.1382(9) 0.24514(16) 0.9931(4) 0.0352(8) Uani d . 1 1 . .
    H H12 1.1654 0.2061 0.9368 0.042 Uiso calc R 1 1 . .
    C C13 0.9830(8) 0.29302(14) 0.8981(4) 0.0318(7) Uani d . 1 1 . .
    H H13 0.9045 0.2862 0.7778 0.038 Uiso calc R 1 1 . .
    N N3 1.3347(7) 0.32240(13) 1.4340(3) 0.0344(6) Uani d . 1 1 . .
    O O4 1.2424(7) 0.36973(11) 1.5145(3) 0.0508(7) Uani d . 1 1 . .
    O O5 1.5281(7) 0.28377(13) 1.5016(3) 0.0543(8) Uani d . 1 1 . .
loop_
    _atom_site_aniso_label
    _atom_site_aniso_U_11
    _atom_site_aniso_U_22
    _atom_site_aniso_U_33
    _atom_site_aniso_U_12
    _atom_site_aniso_U_13
    _atom_site_aniso_U_23
    C1 0.0323(17) 0.0299(17) 0.0255(14) -0.0032(15) -0.0023(13) 0.0021(12)
    C2 0.0383(18) 0.0392(19) 0.0253(14) 0.0005(16) 0.0027(13) -0.0022(13)
    C3 0.0303(17) 0.0330(18) 0.0371(17) 0.0016(15) 0.0012(13) -0.0011(14)
    C4 0.0320(16) 0.0287(17) 0.0308(16) -0.0020(14) -0.0026(12) 0.0035(13)
    C5 0.0403(18) 0.0312(18) 0.0257(15) -0.0023(15) -0.0015(13) -0.0001(13)
    C6 0.0346(18) 0.0283(17) 0.0301(15) 0.0007(14) 0.0000(13) -0.0031(12)
    N1 0.0463(18) 0.0298(15) 0.0367(15) 0.0001(14) -0.0049(13) 0.0033(13)
    O1 0.099(2) 0.0583(19) 0.0333(14) 0.0236(17) 0.0009(14) 0.0090(13)
    O2 0.0610(17) 0.0369(15) 0.0537(15) 0.0135(14) 0.0044(13) 0.0066(12)
    C7 0.0341(18) 0.037(2) 0.0277(16) 0.0001(15) 0.0005(13) -0.0016(13)
    O3 0.085(2) 0.0503(15) 0.0244(12) 0.0198(15) -0.0099(12) -0.0062(11)
    N2 0.0453(16) 0.0324(15) 0.0220(12) -0.0026(13) -0.0077(11) 0.0010(11)
    C8 0.0286(17) 0.0346(18) 0.0233(14) -0.0032(14) 0.0019(12) 0.0037(12)
    C9 0.0314(17) 0.0344(18) 0.0240(15) -0.0012(14) -0.0021(12) 0.0000(13)
    C10 0.0269(17) 0.0427(18) 0.0182(12) -0.0047(14) -0.0033(12) 0.0011(13)
    C11 0.0304(17) 0.0335(19) 0.0312(16) 0.0005(15) -0.0003(13) 0.0033(14)
    C12 0.0384(19) 0.0336(18) 0.0337(16) 0.0003(15) 0.0013(14) -0.0027(14)
    C13 0.0346(18) 0.0376(18) 0.0232(14) -0.0045(15) -0.0032(13) -0.0017(13)
    N3 0.0336(15) 0.0445(18) 0.0251(12) -0.0069(14) -0.0066(11) 0.0053(13)
    O4 0.0796(19) 0.0431(15) 0.0297(12) -0.0025(14) -0.0110(12) -0.0067(11)
    O5 0.0541(16) 0.0731(19) 0.0356(12) 0.0159(15) -0.0163(11) 0.0044(13)
_geom_special_details
;
All e.s.d.'s (except the e.s.d. in the dihedral angle between two l.s. planes)
are estimated using the full covariance matrix. The cell e.s.d.'s are taken
into account individually in the estimation of e.s.d.'s in distances, angles
and torsion angles; correlations between e.s.d.'s in cell parameters are only
used when they are defined by crystal symmetry. An approximate (isotropic)
treatment of cell e.s.d.'s is used for estimating e.s.d.'s involving l.s.
planes.
;
loop_
    _geom_bond_atom_site_label_1
    _geom_bond_atom_site_label_2
    _geom_bond_site_symmetry_2
    _geom_bond_distance
    _geom_bond_publ_flag
    C1 C2 . 1.405(5) ?
    C1 C6 . 1.415(4) ?
    C1 C7 . 1.520(4) ?
    C2 C3 . 1.403(4) ?
    C2 H2 . 0.9500 ?
    C3 C4 . 1.399(4) ?
    C3 H3 . 0.9500 ?
    C4 C5 . 1.393(4) ?
    C4 N1 . 1.494(4) ?
    C5 C6 . 1.398(4) ?
    C5 H5 . 0.9500 ?
    C6 H6 . 0.9500 ?
    N1 O2 . 1.232(4) ?
    N1 O1 . 1.240(4) ?
    C7 O3 . 1.235(4) ?
    C7 N2 . 1.378(4) ?
    N2 C8 . 1.426(4) ?
    N2 H2N . 0.8800 ?
    C8 C13 . 1.407(4) ?
    C8 C9 . 1.407(4) ?
    C9 C10 . 1.391(4) ?
    C9 H9 . 0.9500 ?
    C10 C11 . 1.391(4) ?
    C10 N3 . 1.493(4) ?
    C11 C12 . 1.401(4) ?
    C11 H11 . 0.9500 ?
    C12 C13 . 1.390(4) ?
    C12 H12 . 0.9500 ?
    C13 H13 . 0.9500 ?
    N3 O5 . 1.230(3) ?
    N3 O4 . 1.240(4) ?
loop_
    _geom_angle_atom_site_label_1
    _geom_angle_atom_site_label_2
    _geom_angle_atom_site_label_3
    _geom_angle_site_symmetry_1
    _geom_angle_site_symmetry_3
    _geom_angle
    _geom_angle_publ_flag
    C2 C1 C6 . . 120.0(3) ?
    C2 C1 C7 . . 116.4(2) ?
    C6 C1 C7 . . 123.5(3) ?
    C3 C2 C1 . . 120.3(3) ?
    C3 C2 H2 . . 119.8 ?
    C1 C2 H2 . . 119.8 ?
    C4 C3 C2 . . 118.1(3) ?
    C4 C3 H3 . . 120.9 ?
    C2 C3 H3 . . 120.9 ?
    C5 C4 C3 . . 123.0(3) ?
    C5 C4 N1 . . 118.9(2) ?
    C3 C4 N1 . . 118.1(3) ?
    C4 C5 C6 . . 118.4(3) ?
    C4 C5 H5 . . 120.8 ?
    C6 C5 H5 . . 120.8 ?
    C5 C6 C1 . . 120.2(3) ?
    C5 C6 H6 . . 119.9 ?
    C1 C6 H6 . . 119.9 ?
    O2 N1 O1 . . 123.7(3) ?
    O2 N1 C4 . . 118.6(3) ?
    O1 N1 C4 . . 117.7(3) ?
    O3 C7 N2 . . 123.0(3) ?
    O3 C7 C1 . . 120.2(3) ?
    N2 C7 C1 . . 116.8(3) ?
    C7 N2 C8 . . 127.6(3) ?
    C7 N2 H2N . . 116.2 ?
    C8 N2 H2N . . 116.2 ?
    C13 C8 C9 . . 119.5(3) ?
    C13 C8 N2 . . 117.9(2) ?
    C9 C8 N2 . . 122.6(3) ?
    C10 C9 C8 . . 117.4(3) ?
    C10 C9 H9 . . 121.3 ?
    C8 C9 H9 . . 121.3 ?
    C9 C10 C11 . . 124.7(2) ?
    C9 C10 N3 . . 117.7(3) ?
    C11 C10 N3 . . 117.6(3) ?
    C10 C11 C12 . . 116.7(3) ?
    C10 C11 H11 . . 121.6 ?
    C12 C11 H11 . . 121.6 ?
    C13 C12 C11 . . 120.9(3) ?
    C13 C12 H12 . . 119.6 ?
    C11 C12 H12 . . 119.6 ?
    C12 C13 C8 . . 120.9(3) ?
    C12 C13 H13 . . 119.6 ?
    C8 C13 H13 . . 119.6 ?
    O5 N3 O4 . . 123.1(3) ?
    O5 N3 C10 . . 118.4(3) ?
    O4 N3 C10 . . 118.5(3) ?
loop_
    _geom_torsion_atom_site_label_1
    _geom_torsion_atom_site_label_2
    _geom_torsion_atom_site_label_3
    _geom_torsion_atom_site_label_4
    _geom_torsion_site_symmetry_1
    _geom_torsion_site_symmetry_2
    _geom_torsion_site_symmetry_3
    _geom_torsion_site_symmetry_4
    _geom_torsion
    _geom_torsion_publ_flag
    C6 C1 C2 C3 . . . . 1.4(4) ?
    C7 C1 C2 C3 . . . . 177.5(3) ?
    C1 C2 C3 C4 . . . . -1.2(5) ?
    C2 C3 C4 C5 . . . . 0.6(5) ?
    C2 C3 C4 N1 . . . . 179.8(3) ?
    C3 C4 C5 C6 . . . . -0.1(5) ?
    N1 C4 C5 C6 . . . . -179.3(3) ?
    C4 C5 C6 C1 . . . . 0.2(5) ?
    C2 C1 C6 C5 . . . . -0.8(5) ?
    C7 C1 C6 C5 . . . . -176.7(3) ?
    C5 C4 N1 O2 . . . . 169.1(3) ?
    C3 C4 N1 O2 . . . . -10.1(4) ?
    C5 C4 N1 O1 . . . . -11.0(4) ?
    C3 C4 N1 O1 . . . . 169.8(3) ?
    C2 C1 C7 O3 . . . . -19.7(5) ?
    C6 C1 C7 O3 . . . . 156.3(3) ?
    C2 C1 C7 N2 . . . . 161.6(3) ?
    C6 C1 C7 N2 . . . . -22.4(4) ?
    O3 C7 N2 C8 . . . . -3.5(5) ?
    C1 C7 N2 C8 . . . . 175.1(3) ?
    C7 N2 C8 C13 . . . . 178.0(3) ?
    C7 N2 C8 C9 . . . . -3.1(5) ?
    C13 C8 C9 C10 . . . . 0.1(4) ?
    N2 C8 C9 C10 . . . . -178.7(3) ?
    C8 C9 C10 C11 . . . . 0.4(4) ?
    C8 C9 C10 N3 . . . . 178.9(3) ?
    C9 C10 C11 C12 . . . . -0.5(4) ?
    N3 C10 C11 C12 . . . . -179.0(3) ?
    C10 C11 C12 C13 . . . . 0.2(5) ?
    C11 C12 C13 C8 . . . . 0.3(5) ?
    C9 C8 C13 C12 . . . . -0.4(5) ?
    N2 C8 C13 C12 . . . . 178.4(3) ?
    C9 C10 N3 O5 . . . . -165.8(3) ?
    C11 C10 N3 O5 . . . . 12.8(4) ?
    C9 C10 N3 O4 . . . . 13.9(4) ?
    C11 C10 N3 O4 . . . . -167.5(3) ?
loop_
    _geom_hbond_atom_site_label_D
    _geom_hbond_atom_site_label_H
    _geom_hbond_atom_site_label_A
    _geom_hbond_site_symmetry_A
    _geom_hbond_distance_DH
    _geom_hbond_distance_HA
    _geom_hbond_distance_DA
    _geom_hbond_angle_DHA
    C2 H2 O1 1_556 0.95 2.50 3.375(4) 153.4
    C5 H5 O3 1_554 0.95 2.38 3.263(4) 155.1
    C13 H13 O5 1_454 0.95 2.51 3.421(4) 161.6
_iucr_refine_instructions_details
;
TITL scan_0mo in P2(1)
CELL 0.71073 3.8878 21.6857 7.3919 90 90.294 90
ZERR 2 0.0006 0.003 0.0011 0 0.011 0
LATT -1
SYMM -X,0.5+Y,-Z
SFAC C H N O
UNIT 26 18 6 10
SIZE 0.12 0.2 0.45
TEMP -73.15
L.S. 10
PLAN  -1 0 0
FMAP 2
MERG 3
ACTA
CONF
BOND $H
EQIV $1 +X,+Y,1+Z
EQIV $2 +X,+Y,-1+Z
EQIV $3 -1+X,+Y,-1+Z
MPLA 3 O1 N1 O2
MPLA 6 C1 C2 C3 C4 C5 C6
MPLA 6 C8 C9 C10 C11 C12 C13
MPLA 3 O4 N3 O5
HTAB  C2 O1_$1
HTAB  C5 O3_$2
HTAB  C13 O5_$3
WGHT    0.046000    0.048000
FVAR       0.35970
C1    1    0.575686    0.501430    0.776142    11.00000    0.03233    0.02991 =
         0.02552    0.00211   -0.00233   -0.00325
C2    1    0.406512    0.554849    0.835985    11.00000    0.03830    0.03916 =
         0.02526   -0.00219    0.00268    0.00047
AFIX  43
H2    2    0.375362    0.561588    0.961830    11.00000   -1.20000
AFIX   0
C3    1    0.283341    0.598294    0.710873    11.00000    0.03027    0.03304 =
         0.03714   -0.00111    0.00118    0.00159
AFIX  43
H3    2    0.164666    0.634159    0.749932    11.00000   -1.20000
AFIX   0
C4    1    0.340195    0.587314    0.527008    11.00000    0.03198    0.02873 =
         0.03078    0.00348   -0.00260   -0.00198
C5    1    0.509923    0.535178    0.463147    11.00000    0.04029    0.03124 =
         0.02566   -0.00008   -0.00152   -0.00226
AFIX  43
H5    2    0.543909    0.529161    0.337199    11.00000   -1.20000
AFIX   0
C6    1    0.629094    0.491905    0.588945    11.00000    0.03456    0.02830 =
         0.03013   -0.00306    0.00000    0.00069
AFIX  43
H6    2    0.746177    0.456029    0.548668    11.00000   -1.20000
AFIX   0
N1    3    0.207945    0.633483    0.393823    11.00000    0.04628    0.02977 =
         0.03670    0.00333   -0.00489    0.00009
O1    4    0.301169    0.628334    0.234356    11.00000    0.09875    0.05826 =
         0.03327    0.00902    0.00094    0.02359
O2    4    0.014100    0.674408    0.447841    11.00000    0.06097    0.03691 =
         0.05369    0.00664    0.00442    0.01355
C7    1    0.713087    0.458469    0.922130    11.00000    0.03411    0.03743 =
         0.02766   -0.00158    0.00048    0.00012
O3    4    0.759701    0.477733    1.077595    11.00000    0.08499    0.05030 =
         0.02442   -0.00621   -0.00988    0.01980
N2    3    0.787260    0.398871    0.870552    11.00000    0.04530    0.03238 =
         0.02202    0.00100   -0.00765   -0.00256
AFIX  43
H2N   2    0.733631    0.388910    0.758500    11.00000   -1.20000
AFIX   0
C8    1    0.940743    0.351473    0.977557    11.00000    0.02856    0.03464 =
         0.02332    0.00371    0.00191   -0.00322
C9    1    1.055078    0.361406    1.156138    11.00000    0.03144    0.03444 =
         0.02399   -0.00003   -0.00208   -0.00120
AFIX  43
H9    2    1.029503    0.400368    1.213265    11.00000   -1.20000
AFIX   0
C10   1    1.206995    0.311926    1.245680    11.00000    0.02691    0.04267 =
         0.01819    0.00112   -0.00326   -0.00467
C11   1    1.255226    0.253720    1.170912    11.00000    0.03041    0.03354 =
         0.03125    0.00333   -0.00025    0.00049
AFIX  43
H11   2    1.362219    0.221380    1.237148    11.00000   -1.20000
AFIX   0
C12   1    1.138247    0.245143    0.993125    11.00000    0.03836    0.03363 =
         0.03370   -0.00267    0.00134    0.00027
AFIX  43
H12   2    1.165367    0.206082    0.936788    11.00000   -1.20000
AFIX   0
C13   1    0.983049    0.293018    0.898076    11.00000    0.03456    0.03762 =
         0.02321   -0.00167   -0.00316   -0.00448
AFIX  43
H13   2    0.904466    0.286191    0.777831    11.00000   -1.20000
AFIX   0
N3    3    1.334732    0.322400    1.433957    11.00000    0.03359    0.04446 =
         0.02506    0.00527   -0.00662   -0.00693
O4    4    1.242436    0.369728    1.514474    11.00000    0.07961    0.04309 =
         0.02970   -0.00668   -0.01095   -0.00254
O5    4    1.528064    0.283771    1.501624    11.00000    0.05407    0.07305 =
         0.03563    0.00444   -0.01634    0.01592
HKLF 4
REM  scan_0mo in P2(1)
REM R1 =  0.0339 for   1008 Fo > 4sig(Fo)  and  0.0409 for all   1136 data
REM    190 parameters refined using      1 restraints
END
WGHT      0.0462      0.0566
REM Highest difference peak  0.126,  deepest hole -0.172,  1-sigma level  0.039
Q1    1   0.6836  0.3125  0.7042  11.00000  0.05    0.13
;
data_global
_journal_date_recd_electronic     2011-07-19
_journal_date_accepted     2011-09-17
_journal_name_full     'Acta Crystallographica, Section E'
_journal_year     2011
_journal_volume     67
_journal_issue     10
_journal_page_first     o2735
_journal_page_last     o2735
_journal_paper_category     QO
_journal_coeditor_code     ZL2389
_publ_contact_author_name     'Dean H. Johnston'
_publ_contact_author_address
;
Chemistry Department
Otterbein University
Westerville, OH 43081
;
_publ_contact_author_email     djohnston@otterbein.edu
_publ_contact_author_fax       0E*****
_publ_contact_author_phone       0E*****
_publ_section_title
;
4-Nitro-<i>N</i>-(3-nitrophenyl)benzamide
;
loop_
    _publ_author_name
    _publ_author_address
    'Johnston, Dean H.'
;
Department of Chemistry
Otterbein University
Westerville, OH  43081
USA
;
    'Taylor, Colin R.'
;
Department of Chemistry
Otterbein University
Westerville, OH  43081
USA
;
_publ_section_synopsis     .
