# Supplementary material for: 4-Nitro-N-(3-nitro­phen­yl)benzamide
Source: Acta Crystallogr Sect E Struct Rep Online. 2011 Sep 30;67(Pt 10):o2735. doi: 10.1107/S1600536811038062 (PMC3201324; doi:10.1107/S1600536811038062)
Supplement: Supplementary file 2 [file e-67-o2735-Isup2.hkl]

# 
# h,k,l, Fc-squared, Fo-squared, sigma(Fo-squared) and status flag 
# 
data_I
_shelx_title ' scan_0mo in P2(1)' 
_shelx_refln_list_code          4 
_shelx_F_calc_maximum       90.39 
_exptl_crystal_F_000       296.00 
_reflns_d_resolution_high  0.8366 
 
loop_ 
 _symmetry_equiv_pos_as_xyz 
 'x, y, z' 
 '-x, y+1/2, -z' 
 
_cell_length_a     3.8878 
_cell_length_b    21.6857 
_cell_length_c     7.3919 
_cell_angle_alpha  90.000 
_cell_angle_beta   90.294 
_cell_angle_gamma  90.000 
 
_shelx_F_squared_multiplier     1.000 
 
loop_ 
 _refln_index_h 
 _refln_index_k 
 _refln_index_l 
 _refln_F_squared_calc 
 _refln_F_squared_meas 
 _refln_F_squared_sigma 
 _refln_observed_status 
   1   0   0       58.27       56.27      1.51 o 
   2   0   0      287.88      283.63      5.92 o 
   3   0   0       52.74       53.97      7.27 o 
   4   0   0       49.46       47.93      5.72 o 
   1   1   0       48.14       46.39      0.90 o 
   2   1   0       34.30       33.18      1.25 o 
   3   1   0       19.17       20.99      1.66 o 
   4   1   0        8.12        7.60      2.15 o 
   1   2   0     2260.36     2149.80     24.31 o 
   2   2   0       84.09       82.54      1.90 o 
   3   2   0        6.02        6.09      1.26 o 
   4   2   0       15.18       11.52      1.93 o 
   1   3   0     8170.40     7531.38     80.32 o 
   2   3   0      155.24      156.48      3.36 o 
   3   3   0      148.65      154.60      4.04 o 
   4   3   0        0.39        1.74      1.85 o 
   0   4   0     1722.00     1627.36     31.14 o 
   1   4   0     1784.38     1757.60     20.29 o 
   2   4   0      344.37      335.35      5.30 o 
   3   4   0       44.98       42.69      2.24 o 
   4   4   0        3.48        6.47      2.73 o 
   1   5   0     1119.88     1159.09     13.61 o 
   2   5   0      420.39      429.82      6.78 o 
   3   5   0       23.08       22.90      1.73 o 
   4   5   0        5.95        5.61      2.18 o 
   0   6   0     1057.17      998.89     15.90 o 
   1   6   0      147.78      140.69      2.02 o 
   2   6   0      447.22      456.89      6.92 o 
   3   6   0       39.77       45.36      3.26 o 
   4   6   0        9.03        7.31      2.38 o 
   1   7   0       37.68       30.08      1.22 o 
   2   7   0      168.01      176.89      3.16 o 
   3   7   0       55.35       50.02      2.73 o 
   4   7   0        1.84        4.76      2.42 o 
   0   8   0      966.55      883.75     39.77 o 
   1   8   0       23.17       22.17      1.53 o 
   2   8   0      620.30      619.15      9.14 o 
   3   8   0      139.29      125.44      3.56 o 
   4   8   0       17.17       17.24      3.06 o 
   1   9   0       63.33       64.86      1.57 o 
   2   9   0       55.90       56.06      1.67 o 
   3   9   0       97.79       91.52      2.98 o 
   4   9   0       31.14       28.34      3.48 o 
   0  10   0      392.25      408.80     12.11 o 
   1  10   0      150.04      154.11      2.88 o 
   2  10   0       45.94       45.77      2.78 o 
   3  10   0       41.76       45.05      5.41 o 
   4  10   0        4.26        2.57      3.89 o 
   1  11   0      447.91      443.15      6.96 o 
   2  11   0        2.73        2.57      0.61 o 
   3  11   0       32.53       32.79      3.08 o 
   4  11   0       33.61       37.48      4.05 o 
   0  12   0      134.07      123.30      3.52 o 
   1  12   0       45.49       44.11      1.71 o 
   2  12   0      223.83      240.88      4.92 o 
   3  12   0       29.54       26.54      2.87 o 
   4  12   0       38.17       38.79      4.98 o 
   1  13   0       27.63       23.01      1.34 o 
   2  13   0        3.31        2.39      0.74 o 
   3  13   0       33.73       29.97      3.72 o 
   4  13   0       12.70        9.35      4.56 o 
   0  14   0       33.98       36.32      2.11 o 
   1  14   0       31.36       30.83      1.22 o 
   2  14   0      153.69      164.17      3.73 o 
   3  14   0       10.19        9.51      2.83 o 
   1  15   0      297.67      303.51      5.59 o 
   2  15   0       55.61       48.46      2.70 o 
   3  15   0       25.42       24.82      3.74 o 
   0  16   0      138.50      139.10      4.40 o 
   1  16   0       83.23       87.72      2.46 o 
   2  16   0      173.00      188.50      7.38 o 
   3  16   0        5.58        5.08      2.85 o 
   1  17   0      100.37      107.92      2.89 o 
   2  17   0        8.68       10.10      2.45 o 
   3  17   0       10.54       14.78      7.69 o 
   0  18   0       79.17       73.93      2.88 o 
   1  18   0      138.55      143.45      3.49 o 
   2  18   0       79.56       81.22      5.48 o 
   3  18   0        2.30        2.86      3.04 o 
   1  19   0      151.72      144.13      3.53 o 
   2  19   0        8.15        6.41      2.59 o 
   3  19   0        1.92        0.71      2.89 o 
   0  20   0       34.73       26.96      3.90 o 
   1  20   0       12.07       12.34      1.36 o 
   2  20   0        4.25        6.72      3.67 o 
   1  21   0        5.31        5.09      1.53 o 
   2  21   0        1.78        2.26      2.98 o 
   0  22   0      134.18      144.45      8.50 o 
   1  22   0       27.54       20.29      3.56 o 
   2  22   0        3.31        4.25      4.33 o 
   1  23   0       59.47       68.94      7.27 o 
   2  23   0        9.78       13.68      4.87 o 
   1  24   0       10.29        3.01      3.32 o 
   1  25   0       12.97       14.22      4.48 o 
  -4   0   1        0.05        1.23      2.31 o 
  -3   0   1        8.42        8.53      2.00 o 
  -2   0   1       13.08       10.74      1.26 o 
  -1   0   1     6341.74     5904.17     88.24 o 
   0   0   1      223.17      211.16      4.14 o 
   1   0   1        3.52        4.95      0.53 o 
   2   0   1       81.99       88.45      3.25 o 
   3   0   1        0.25        0.19      1.23 o 
   4   0   1        1.09       -1.76      1.76 o 
  -4   1   1       32.79       30.58      4.54 o 
  -3   1   1      136.73      147.04      4.18 o 
  -2   1   1      139.85      131.47      2.85 o 
  -1   1   1     3104.13     3042.79     32.41 o 
   0   1   1      192.74      167.35      2.15 o 
   1   1   1      467.51      438.01      5.62 o 
   2   1   1       32.02       32.10      1.53 o 
   3   1   1       58.56       60.23      2.45 o 
   4   1   1        8.31        4.73      1.49 o 
  -4   2   1       27.36       29.21      3.35 o 
  -3   2   1       49.03       50.14      3.61 o 
  -2   2   1      131.05      133.44      2.77 o 
  -1   2   1     2784.82     2692.55     28.78 o 
   0   2   1     1338.21     1238.95     13.23 o 
   1   2   1      240.19      228.09      3.30 o 
   2   2   1       23.45       22.90      2.05 o 
   3   2   1       21.81       23.37      1.69 o 
   4   2   1       13.61       12.46      1.92 o 
  -4   3   1       26.93       26.64      3.22 o 
  -3   3   1       41.17       38.14      2.47 o 
  -2   3   1      423.92      411.47      6.50 o 
  -1   3   1      821.16      806.29      9.79 o 
   0   3   1     1864.56     1718.73     18.28 o 
   1   3   1     1109.13     1025.49     21.28 o 
   2   3   1       96.00       97.17      2.83 o 
   3   3   1       37.50       35.55      1.98 o 
   4   3   1       13.42       10.38      1.71 o 
  -4   4   1        0.41       -0.10      2.13 o 
  -3   4   1       15.00       12.73      1.97 o 
  -2   4   1     1619.87     1685.67     23.28 o 
  -1   4   1     1091.75     1092.17     14.41 o 
   0   4   1     1171.42     1069.26     12.77 o 
   1   4   1     2035.33     1901.89     24.02 o 
   2   4   1      255.29      260.22      4.66 o 
   3   4   1       20.22       21.94      1.64 o 
   4   4   1        0.90        0.83      1.50 o 
  -4   5   1       26.81       29.92      3.40 o 
  -3   5   1        4.83        3.69      1.30 o 
  -2   5   1      177.40      184.64      5.35 o 
  -1   5   1      271.13      259.44      7.29 o 
   0   5   1      382.59      361.62      4.23 o 
   1   5   1      175.91      170.55      2.82 o 
   2   5   1      444.65      455.82      7.53 o 
   3   5   1       27.89       26.68      1.78 o 
   4   5   1        6.76        4.32      1.99 o 
  -4   6   1        4.68        5.04      2.51 o 
  -3   6   1       39.14       30.72      3.38 o 
  -2   6   1      158.02      161.90      6.02 o 
  -1   6   1      375.01      375.14      5.77 o 
   0   6   1      520.38      472.08      5.26 o 
   1   6   1      242.29      250.40      3.97 o 
   2   6   1      132.99      139.23      3.22 o 
   3   6   1       59.79       61.05      2.46 o 
   4   6   1       43.86       33.89      3.87 o 
  -4   7   1        1.77        5.82      2.55 o 
  -3   7   1       31.11       32.16      2.94 o 
  -2   7   1      164.54      163.74      4.99 o 
  -1   7   1      592.46      611.00     12.27 o 
   0   7   1      541.71      531.42      7.35 o 
   1   7   1      538.72      524.38      7.68 o 
   2   7   1       46.89       46.21      1.84 o 
   3   7   1       57.47       60.95      2.49 o 
   4   7   1       60.58       64.07      4.41 o 
  -4   8   1       21.36       19.52      3.19 o 
  -3   8   1       22.09       22.30      2.57 o 
  -2   8   1       96.06      108.33      6.26 o 
  -1   8   1      648.61      670.04      9.28 o 
   0   8   1      465.04      467.44      6.22 o 
   1   8   1      170.99      174.20      6.82 o 
   2   8   1      387.18      395.90      6.70 o 
   3   8   1      158.89      161.18      4.09 o 
   4   8   1       10.24        9.31      2.53 o 
  -4   9   1       28.32       32.31      3.82 o 
  -3   9   1       15.76       17.58      2.54 o 
  -2   9   1       26.74       23.05      2.32 o 
  -1   9   1      305.67      342.95      4.84 o 
   0   9   1      258.16      264.36      3.56 o 
   1   9   1       43.03       46.05      2.31 o 
   2   9   1      244.51      264.30      4.95 o 
   3   9   1        5.68        4.73      1.36 o 
   4   9   1       10.45        8.94      2.61 o 
  -4  10   1       12.72       14.41      3.13 o 
  -3  10   1        8.30       10.35      2.90 o 
  -2  10   1       20.30       17.73      1.97 o 
  -1  10   1      270.36      282.49      4.15 o 
   0  10   1      204.31      234.17      3.29 o 
   1  10   1      156.67      157.19      3.99 o 
   2  10   1       84.44       85.39      2.06 o 
   3  10   1      142.66      149.75      4.00 o 
   4  10   1       96.31      106.87      5.88 o 
  -4  11   1        1.88        2.86      2.57 o 
  -3  11   1       42.65       38.13      3.41 o 
  -2  11   1       53.33       49.96      3.54 o 
  -1  11   1      157.20      164.60      2.72 o 
   0  11   1      320.80      342.80      4.83 o 
   1  11   1      105.99      104.56      4.77 o 
   2  11   1       86.70       85.14      2.09 o 
   3  11   1       34.10       35.52      2.05 o 
   4  11   1        2.44        1.63      3.36 o 
  -4  12   1        2.79        4.19      2.74 o 
  -3  12   1      203.95      220.17      7.09 o 
  -2  12   1       51.64       52.55      3.11 o 
  -1  12   1       73.78       65.45      1.51 o 
   0  12   1      151.45      159.24      3.01 o 
   1  12   1      198.45      214.99      7.11 o 
   2  12   1        5.38        5.43      1.13 o 
   3  12   1      293.96      307.82      8.53 o 
   4  12   1       35.88       28.62      4.28 o 
  -3  13   1       23.08       22.25      2.91 o 
  -2  13   1       89.74       90.32      4.53 o 
  -1  13   1        6.03        7.21      0.66 o 
   0  13   1      181.73      188.09      3.44 o 
   1  13   1      125.09      136.22      5.56 o 
   2  13   1      133.83      144.22      3.61 o 
   3  13   1       18.66       19.65      6.42 o 
  -3  14   1      116.17      127.51      6.52 o 
  -2  14   1      133.87      126.94      4.50 o 
  -1  14   1       51.72       47.30      1.43 o 
   0  14   1      113.51      108.97      3.69 o 
   1  14   1      103.66      106.68      2.93 o 
   2  14   1      273.56      280.41      5.84 o 
   3  14   1       24.52       24.00      4.99 o 
  -3  15   1        1.84        1.63      2.68 o 
  -2  15   1      154.16      159.88      8.24 o 
  -1  15   1        0.80        0.19      0.62 o 
   0  15   1       22.42       20.03      1.71 o 
   1  15   1       94.49       92.62      3.66 o 
   2  15   1      296.33      296.67      7.81 o 
   3  15   1        0.14       -2.07      2.35 o 
  -3  16   1       56.90       60.70      5.55 o 
  -2  16   1       13.05       11.91      1.93 o 
  -1  16   1       27.20       27.52      1.51 o 
   0  16   1       16.14       17.99      1.78 o 
   1  16   1      468.22      469.88      9.83 o 
   2  16   1       84.06       87.05      3.29 o 
   3  16   1       10.73       12.17      3.33 o 
  -3  17   1       13.42       14.38      3.55 o 
  -2  17   1        7.80        5.20      2.26 o 
  -1  17   1        3.99        3.70      0.89 o 
   0  17   1        7.83        5.51      1.59 o 
   1  17   1      182.80      183.66      4.99 o 
   2  17   1       31.73       28.97      2.09 o 
   3  17   1        2.69        2.53      2.59 o 
  -3  18   1        1.61        3.42      2.91 o 
  -2  18   1       24.94       26.86      8.12 o 
  -1  18   1       82.13       90.21      2.82 o 
   0  18   1      147.64      169.43      4.40 o 
   1  18   1       71.00       72.65      3.10 o 
   2  18   1        7.01        1.03      2.23 o 
   3  18   1       31.58       41.16      5.37 o 
  -3  19   1       10.66       15.14      3.95 o 
  -2  19   1       34.02       32.30      3.74 o 
  -1  19   1       31.43       31.20      1.80 o 
   0  19   1      354.61      393.45      9.44 o 
   1  19   1      104.32      117.51      5.53 o 
   2  19   1        1.94        0.44      1.91 o 
   3  19   1        0.65       -0.10      2.87 o 
  -2  20   1       12.45       19.74      3.52 o 
  -1  20   1       48.52       48.13      2.45 o 
   0  20   1      250.51      268.01      9.94 o 
   1  20   1       70.18       65.24      3.07 o 
   2  20   1        2.00       -2.21      2.21 o 
  -2  21   1        5.94        4.33      3.63 o 
  -1  21   1       60.37       64.10      7.96 o 
   0  21   1       25.27       23.25      3.58 o 
   1  21   1        5.51        6.12      1.50 o 
   2  21   1       26.98       28.11      4.48 o 
  -2  22   1       15.10       12.75      4.17 o 
  -1  22   1       77.02       77.99      7.42 o 
   0  22   1      102.22      124.99      5.47 o 
   1  22   1       37.77       38.63      2.75 o 
   2  22   1       11.41       11.88      3.39 o 
  -2  23   1       15.73       12.13      4.48 o 
  -1  23   1       30.37       35.48      5.64 o 
   0  23   1       15.22       13.79      2.05 o 
   1  23   1        0.53       -0.70      1.17 o 
   2  23   1       13.59       10.82      4.95 o 
  -1  24   1       54.39       43.82      6.18 o 
   0  24   1       21.14       15.25      2.39 o 
   1  24   1       24.08       27.58      4.36 o 
  -1  25   1       26.34       26.66      5.41 o 
   0  25   1        3.76        1.78      2.32 o 
   1  25   1        3.94        3.09      3.63 o 
  -4   0   2       11.63       12.75      5.64 o 
  -3   0   2        3.95        5.01      2.01 o 
  -2   0   2      339.96      355.98      7.59 o 
  -1   0   2       36.08       36.75      2.78 o 
   0   0   2     1807.71     1683.27     25.59 o 
   1   0   2        0.27        0.07      0.39 o 
   2   0   2       11.03       10.67      1.78 o 
   3   0   2       15.14       15.62      2.09 o 
   4   0   2       13.15       13.99      2.71 o 
  -4   1   2        1.37        0.34      2.22 o 
  -3   1   2        1.91        1.14      1.19 o 
  -2   1   2       14.86       12.96      1.24 o 
  -1   1   2      240.61      236.63      3.17 o 
   0   1   2      224.19      193.55      2.45 o 
   1   1   2      175.73      162.14      2.39 o 
   2   1   2       37.41       41.91      2.04 o 
   3   1   2       69.09       68.00      2.49 o 
   4   1   2       18.84       21.12      2.12 o 
  -4   2   2       10.21       11.63      2.74 o 
  -3   2   2       20.60       17.62      1.72 o 
  -2   2   2      225.82      232.32      4.96 o 
  -1   2   2       88.35       90.57      1.65 o 
   0   2   2      755.29      737.95      8.18 o 
   1   2   2      660.19      639.81      7.72 o 
   2   2   2      796.00      768.19     46.00 o 
   3   2   2        9.94       10.80      1.27 o 
   4   2   2       11.42        8.86      1.71 o 
  -4   3   2        1.95        4.35      2.82 o 
  -3   3   2       27.41       20.76      2.47 o 
  -2   3   2      428.34      442.56      8.12 o 
  -1   3   2      275.14      254.27      3.63 o 
   0   3   2      524.78      486.19      5.55 o 
   1   3   2      162.18      166.78      2.69 o 
   2   3   2       60.66       64.82      3.07 o 
   3   3   2      111.41      116.22      3.67 o 
   4   3   2       24.39       26.84      2.28 o 
  -4   4   2        2.40        3.15      2.42 o 
  -3   4   2       45.70       42.76      4.73 o 
  -2   4   2      277.24      282.27      4.69 o 
  -1   4   2      676.02      682.00     10.10 o 
   0   4   2      158.71      147.93      2.00 o 
   1   4   2      281.16      283.41      4.31 o 
   2   4   2        6.10        6.76      1.21 o 
   3   4   2        0.46        0.24      0.93 o 
   4   4   2       13.97       10.95      2.30 o 
  -4   5   2       16.01        8.83      2.80 o 
  -3   5   2      200.67      191.62      8.77 o 
  -2   5   2      351.18      362.26      6.75 o 
  -1   5   2       18.02       15.81      0.94 o 
   0   5   2       23.19       23.49      0.68 o 
   1   5   2     1587.69     1523.97     21.62 o 
   2   5   2      407.35      425.76     11.09 o 
   3   5   2       95.41       97.08      3.34 o 
   4   5   2        9.47       10.92      1.79 o 
  -4   6   2        8.78        8.34      2.60 o 
  -3   6   2      204.59      204.14      8.84 o 
  -2   6   2        5.97        6.58      1.60 o 
  -1   6   2      540.59      557.30      7.47 o 
   0   6   2      235.42      241.00      3.04 o 
   1   6   2     1124.13     1187.84     15.59 o 
   2   6   2      249.19      249.08      9.87 o 
   3   6   2        0.09        1.91      1.00 o 
   4   6   2       28.54       26.73      3.28 o 
  -4   7   2       26.91       31.00      3.76 o 
  -3   7   2       93.76       82.97      4.63 o 
  -2   7   2      157.78      176.75      5.44 o 
  -1   7   2      294.12      298.99      4.32 o 
   0   7   2      374.55      404.44      5.16 o 
   1   7   2      478.27      533.24      8.33 o 
   2   7   2       36.70       36.32      2.91 o 
   3   7   2        6.76        4.85      1.20 o 
   4   7   2       40.01       52.24      3.86 o 
  -4   8   2        2.51        2.21      2.67 o 
  -3   8   2       74.69       75.96      5.47 o 
  -2   8   2      221.45      236.88      6.64 o 
  -1   8   2      149.23      165.41      2.86 o 
   0   8   2       99.74       96.74      1.54 o 
   1   8   2      129.67      134.29      3.00 o 
   2   8   2      151.80      158.16      3.43 o 
   3   8   2      125.74      131.25      3.98 o 
   4   8   2       48.96       50.96      3.92 o 
  -4   9   2       35.67       36.11      4.12 o 
  -3   9   2       11.62       10.45      2.30 o 
  -2   9   2       38.78       37.49      3.37 o 
  -1   9   2       59.67       66.46      1.63 o 
   0   9   2     1389.98     1422.47     17.18 o 
   1   9   2      149.74      154.19      3.64 o 
   2   9   2       51.69       55.08      2.32 o 
   3   9   2       58.84       61.45      2.68 o 
   4   9   2       15.79       13.97      2.57 o 
  -4  10   2       40.00       38.26      4.20 o 
  -3  10   2       11.19       11.08      2.42 o 
  -2  10   2       12.63       10.79      1.85 o 
  -1  10   2       42.07       47.51      1.38 o 
   0  10   2      856.14      902.38     11.13 o 
   1  10   2       84.33       82.71      2.06 o 
   2  10   2       42.29       36.73      1.96 o 
   3  10   2       27.66       29.69      2.12 o 
   4  10   2        3.25        0.91      2.62 o 
  -4  11   2       40.53       33.55      4.08 o 
  -3  11   2       69.36       71.66      4.63 o 
  -2  11   2       12.18       11.39      1.95 o 
  -1  11   2      208.74      210.84      3.68 o 
   0  11   2       36.08       36.29      1.29 o 
   1  11   2       48.96       51.83      3.78 o 
   2  11   2       97.94       97.41      2.78 o 
   3  11   2       70.57       73.66      3.09 o 
   4  11   2        5.74        8.48      3.18 o 
  -3  12   2        6.85        7.00      2.28 o 
  -2  12   2        3.31        1.84      1.45 o 
  -1  12   2      259.78      261.20      4.43 o 
   0  12   2       61.87       64.22      2.50 o 
   1  12   2      167.14      160.31      4.36 o 
   2  12   2      120.46      117.25      3.93 o 
   3  12   2       89.24       82.25      3.79 o 
  -3  13   2       17.05       12.07      3.07 o 
  -2  13   2       24.71       22.28      2.45 o 
  -1  13   2      135.33      143.53      2.85 o 
   0  13   2      113.63      121.54      3.53 o 
   1  13   2       12.95       12.95      1.96 o 
   2  13   2      104.31      106.92      3.07 o 
   3  13   2       29.92       25.27      4.79 o 
  -3  14   2       41.80       35.98      8.90 o 
  -2  14   2       31.95       30.61      2.83 o 
  -1  14   2       86.13       84.74      2.10 o 
   0  14   2       39.76       35.52      2.03 o 
   1  14   2      162.12      155.43      4.50 o 
   2  14   2       28.31       16.32      4.06 o 
   3  14   2       49.02       44.21      6.18 o 
  -3  15   2       29.18       28.59      3.57 o 
  -2  15   2       38.92       37.43      3.01 o 
  -1  15   2       27.07       25.43      1.26 o 
   0  15   2       13.73       13.63      1.50 o 
   1  15   2      106.35       99.31      3.44 o 
   2  15   2        6.65        5.09      1.25 o 
   3  15   2       27.38       26.38      3.83 o 
  -3  16   2        0.55        6.20      3.01 o 
  -2  16   2       65.69       60.46      3.74 o 
  -1  16   2        6.39        7.35      1.20 o 
   0  16   2      134.63      137.12      4.28 o 
   1  16   2      211.49      210.86      8.43 o 
   2  16   2       28.81       28.38      3.75 o 
   3  16   2       14.72       14.21      3.32 o 
  -3  17   2       14.95       16.12      3.72 o 
  -2  17   2       57.96       50.71      3.44 o 
  -1  17   2        8.78        7.48      1.23 o 
   0  17   2      209.36      222.90      6.01 o 
   1  17   2       14.02       13.47      1.72 o 
   2  17   2       66.03       73.63      7.50 o 
   3  17   2        2.50        0.91      2.67 o 
  -3  18   2        4.48        3.80      3.25 o 
  -2  18   2        7.92        7.39      2.71 o 
  -1  18   2      117.34      123.54      4.88 o 
   0  18   2       23.66       22.17      2.90 o 
   1  18   2       13.53       10.71      1.51 o 
   2  18   2       20.06       22.52      3.54 o 
   3  18   2       13.93       14.93      3.44 o 
  -2  19   2        8.38        5.88      7.23 o 
  -1  19   2        8.20        9.68      2.90 o 
   0  19   2       46.12       39.20      2.58 o 
   1  19   2       25.42       23.48      2.05 o 
   2  19   2        2.58       -0.19      2.69 o 
  -2  20   2        7.28        8.66      3.63 o 
  -1  20   2      155.69      152.80     12.13 o 
   0  20   2       91.31       94.18      3.85 o 
   1  20   2       14.72       12.69      2.04 o 
   2  20   2       15.52        5.14      3.39 o 
  -2  21   2       46.20       62.45      7.19 o 
  -1  21   2       56.28       52.56      8.50 o 
   0  21   2        2.18        2.24      1.33 o 
   1  21   2       53.67       52.54      3.52 o 
   2  21   2        1.32        4.47      3.36 o 
  -2  22   2       29.13       23.03      5.10 o 
  -1  22   2        2.05        3.88      2.01 o 
   0  22   2        0.58        0.32      1.31 o 
   1  22   2        3.36       -0.01      1.27 o 
   2  22   2       18.43       16.00      4.11 o 
  -1  23   2       31.10       38.33      4.25 o 
   0  23   2       18.24       18.30      2.24 o 
   1  23   2       25.64       24.82      2.47 o 
  -1  24   2       18.69       22.03      3.63 o 
   0  24   2       32.50       29.29      7.27 o 
   1  24   2       25.56       31.05      2.76 o 
   0  25   2        8.56        5.56      2.25 o 
  -4   0   3        4.18        4.02      4.87 o 
  -3   0   3        4.35        2.71      3.56 o 
  -2   0   3       15.15       14.54      4.68 o 
  -1   0   3      292.67      308.00      7.82 o 
   0   0   3     2535.73     2461.01     42.29 o 
   1   0   3      260.14      270.06      7.58 o 
   2   0   3       21.54       20.72      2.09 o 
   3   0   3        3.50        5.80      1.85 o 
   4   0   3      104.78      116.02      5.77 o 
  -4   1   3       25.17       18.62      4.48 o 
  -3   1   3        2.16        1.52      0.87 o 
  -2   1   3        7.93        8.86      0.76 o 
  -1   1   3      202.82      205.11      3.18 o 
   0   1   3      500.17      513.11      6.34 o 
   1   1   3      705.47      710.97     12.31 o 
   2   1   3       61.99       65.61      2.97 o 
   3   1   3      136.83      137.92     12.75 o 
   4   1   3       90.38      107.96      3.85 o 
  -4   2   3       21.06       17.33      4.64 o 
  -3   2   3       52.20       50.47      2.16 o 
  -2   2   3        3.35        3.16      0.58 o 
  -1   2   3        4.87        5.98      0.52 o 
   0   2   3      239.57      233.15      3.52 o 
   1   2   3       49.91       54.96      2.76 o 
   2   2   3      357.20      356.17      7.88 o 
   3   2   3       40.95       42.22      2.84 o 
   4   2   3       83.02       92.48      3.70 o 
  -4   3   3        0.56        0.92      2.12 o 
  -3   3   3      119.80      120.38      5.38 o 
  -2   3   3      182.07      187.96      3.51 o 
  -1   3   3       79.43       74.82      1.62 o 
   0   3   3       25.21       28.85      0.93 o 
   1   3   3       43.41       48.97      2.30 o 
   2   3   3       31.83       36.52      1.99 o 
   3   3   3       22.58       20.75      2.11 o 
   4   3   3       53.17       59.63      6.45 o 
  -4   4   3       19.12       21.68      3.22 o 
  -3   4   3       15.49       13.47      2.35 o 
  -2   4   3      241.74      254.20      5.00 o 
  -1   4   3      207.92      200.99      3.34 o 
   0   4   3      281.69      283.62      4.66 o 
   1   4   3      890.73      949.41     15.99 o 
   2   4   3        1.63        1.22      0.82 o 
   3   4   3        3.02        1.99      2.28 o 
   4   4   3       50.75       53.72      3.04 o 
  -4   5   3        2.81       -2.18      2.18 o 
  -3   5   3      142.24      135.83      5.28 o 
  -2   5   3       42.25       41.72      1.38 o 
  -1   5   3       23.44       24.24      0.92 o 
   0   5   3      177.71      177.42      2.85 o 
   1   5   3      742.04      763.65     11.78 o 
   2   5   3       50.46       56.46      2.37 o 
   3   5   3       42.08       44.36      2.52 o 
   4   5   3        5.50        7.27      1.70 o 
  -4   6   3       34.16       24.84      3.44 o 
  -3   6   3       25.32       25.94      2.84 o 
  -2   6   3      146.10      153.14      3.48 o 
  -1   6   3       76.98       77.60      1.66 o 
   0   6   3      150.06      154.02      2.59 o 
   1   6   3       17.42       13.95      0.95 o 
   2   6   3       11.30        9.96      1.20 o 
   3   6   3       20.35       22.38      1.85 o 
   4   6   3       12.19       10.66      1.79 o 
  -4   7   3       44.15       43.48      4.82 o 
  -3   7   3        3.58        3.58      1.96 o 
  -2   7   3       74.02       77.87      3.86 o 
  -1   7   3      124.84      130.26      2.41 o 
   0   7   3      151.33      161.37      2.71 o 
   1   7   3        6.98        6.11      0.81 o 
   2   7   3      160.64      170.34      5.14 o 
   3   7   3       16.67       20.07      3.18 o 
   4   7   3        1.68        0.17      1.40 o 
  -4   8   3       70.77       60.80      4.76 o 
  -3   8   3        5.43        3.30      1.94 o 
  -2   8   3      144.70      151.94      5.20 o 
  -1   8   3       20.24       19.04      1.27 o 
   0   8   3      361.98      393.37      6.23 o 
   1   8   3       24.47       19.04      1.23 o 
   2   8   3      144.66      141.32      3.75 o 
   3   8   3       39.95       37.42      2.34 o 
   4   8   3        1.09        1.09      3.37 o 
  -4   9   3       24.66       17.95      3.48 o 
  -3   9   3       61.62       58.68      4.13 o 
  -2   9   3        1.10        0.92      1.36 o 
  -1   9   3      489.71      504.46      7.51 o 
   0   9   3       58.39       64.03      1.69 o 
   1   9   3       23.04       24.67      1.41 o 
   2   9   3       58.00       57.95      2.30 o 
   3   9   3        1.73        2.16      1.10 o 
   4   9   3        1.44        1.31      2.59 o 
  -3  10   3        6.00        5.83      2.28 o 
  -2  10   3       26.61       24.62      3.27 o 
  -1  10   3      100.98      103.98      2.52 o 
   0  10   3      303.28      311.51      4.59 o 
   1  10   3        9.83        7.77      0.91 o 
   2  10   3        1.43        1.76      1.05 o 
   3  10   3        7.54        7.47      1.37 o 
  -3  11   3       28.77       24.61      3.09 o 
  -2  11   3        5.19        6.82      1.82 o 
  -1  11   3       88.33       97.65      3.01 o 
   0  11   3       57.80       54.17      1.54 o 
   1  11   3       68.58       67.83      2.17 o 
   2  11   3       21.41       20.60      1.49 o 
   3  11   3       61.39       65.37      5.55 o 
  -3  12   3       16.04       13.89      2.79 o 
  -2  12   3        3.11        1.53      1.60 o 
  -1  12   3        3.57        2.53      0.56 o 
   0  12   3       67.49       72.10      1.97 o 
   1  12   3       13.04       16.32      2.86 o 
   2  12   3      104.98      110.46      3.15 o 
   3  12   3       18.09       16.99      2.95 o 
  -3  13   3        1.48        3.36      2.22 o 
  -2  13   3      129.61      138.60      6.23 o 
  -1  13   3       31.38       31.38      1.79 o 
   0  13   3        9.48        9.81      0.86 o 
   1  13   3       15.83       16.02      2.99 o 
   2  13   3       64.88       69.11      2.97 o 
   3  13   3        8.31        6.06      1.49 o 
  -3  14   3       11.45       11.95      2.74 o 
  -2  14   3        9.46       11.53      2.18 o 
  -1  14   3       16.20       15.08      1.34 o 
   0  14   3        6.57        5.86      0.90 o 
   1  14   3       49.31       51.34      2.52 o 
   2  14   3       66.76       63.79      2.97 o 
   3  14   3        1.21        3.52      1.43 o 
  -3  15   3       27.45       26.96      3.46 o 
  -2  15   3        1.70        2.94      1.88 o 
  -1  15   3       20.76       23.96      1.64 o 
   0  15   3       54.52       57.00      2.03 o 
   1  15   3       23.03       20.26      1.82 o 
   2  15   3       77.03       68.97     10.41 o 
   3  15   3       65.45       70.84      6.26 o 
  -3  16   3       20.41       24.85     12.10 o 
  -2  16   3       38.07       38.05      4.40 o 
  -1  16   3       63.05       62.86      4.22 o 
   0  16   3        7.62        6.25      1.29 o 
   1  16   3       17.78       18.72      1.85 o 
   2  16   3       30.93       24.55      2.27 o 
   3  16   3       60.65       60.05      7.27 o 
  -3  17   3        5.80        8.13      3.58 o 
  -2  17   3       12.77        7.96      2.93 o 
  -1  17   3       54.25       47.99      4.14 o 
   0  17   3       31.37       28.24      2.18 o 
   1  17   3       35.21       33.37      2.38 o 
   2  17   3       32.75       26.77      2.30 o 
   3  17   3       51.44       45.26      8.93 o 
  -2  18   3       42.12       38.18      4.33 o 
  -1  18   3       25.96       28.46      2.43 o 
   0  18   3        4.58        3.28      1.31 o 
   1  18   3       19.81       18.75      1.96 o 
   2  18   3       40.92       39.91      2.75 o 
  -1  19   3       87.85       87.05      4.87 o 
   0  19   3       55.42       53.78      4.04 o 
   1  19   3       11.36       10.68      2.64 o 
   2  19   3       14.03       17.85      2.11 o 
  -1  20   3       66.50       71.07      4.42 o 
   0  20   3        9.59        9.25      1.71 o 
   1  20   3        5.95        6.22      1.60 o 
   2  20   3       18.87       18.68      2.15 o 
  -2  21   3       19.52       16.93      3.48 o 
  -1  21   3        0.02        2.21      1.80 o 
   0  21   3       17.10       16.20      3.21 o 
   1  21   3       13.65       12.91      1.96 o 
   2  21   3        6.16        4.92      3.38 o 
  -1  22   3       14.80       15.05      2.80 o 
   0  22   3       22.97       23.49      3.83 o 
   1  22   3       13.62        8.62      1.86 o 
  -1  23   3        6.69        7.23      2.42 o 
   0  23   3        7.96        3.77      1.91 o 
   1  23   3        0.57       -1.30      1.30 o 
   0  24   3       15.72       13.12      2.82 o 
  -4   0   4        0.90        4.02      5.26 o 
  -3   0   4        0.10        0.21      0.96 o 
  -2   0   4        9.09        8.51      2.09 o 
  -1   0   4      795.03      851.10     19.70 o 
   0   0   4      425.29      463.78     11.36 o 
   1   0   4       59.09       59.94      3.56 o 
   2   0   4        3.67        4.34      1.62 o 
   3   0   4       50.93       50.55      4.64 o 
   4   0   4        0.00        0.83      1.97 o 
  -4   1   4       69.19       64.88      7.19 o 
  -3   1   4       37.32       37.24      2.91 o 
  -2   1   4       39.90       45.10      1.66 o 
  -1   1   4      573.05      628.37     10.81 o 
   0   1   4       39.81       46.45      2.90 o 
   1   1   4      126.59      115.88      3.07 o 
   2   1   4       96.92      102.69      3.69 o 
   3   1   4      189.23      198.39      6.39 o 
   4   1   4       23.10       19.18      2.07 o 
  -4   2   4       11.27        8.39      4.34 o 
  -3   2   4       83.95       90.05      5.08 o 
  -2   2   4       26.97       30.34      1.39 o 
  -1   2   4       18.73       17.27      1.08 o 
   0   2   4      201.67      195.64      3.99 o 
   1   2   4        3.90        3.13      0.74 o 
   2   2   4       38.68       37.50      2.06 o 
   3   2   4       47.18       47.21      6.14 o 
   4   2   4        0.32        2.06      1.42 o 
  -4   3   4       67.59       57.93      6.67 o 
  -3   3   4       15.10       12.74      1.88 o 
  -2   3   4       32.76       32.97      2.34 o 
  -1   3   4      120.60      116.33      2.77 o 
   0   3   4     1023.98     1039.35     16.63 o 
   1   3   4        7.06        7.56      0.94 o 
   2   3   4       87.68       90.40      2.93 o 
   3   3   4      144.71      142.15      6.07 o 
   4   3   4        5.14        4.04      1.72 o 
  -4   4   4        0.81        3.86      3.86 o 
  -3   4   4      104.70      106.41      5.43 o 
  -2   4   4      103.51      108.59      3.67 o 
  -1   4   4       91.90       96.07      2.09 o 
   0   4   4      269.01      293.64      5.52 o 
   1   4   4       66.40       69.35      2.69 o 
   2   4   4      129.17      133.07      3.69 o 
   3   4   4      170.07      174.59      5.86 o 
   4   4   4       23.89       23.69      2.52 o 
  -4   5   4       17.11       15.24      4.83 o 
  -3   5   4       71.91       74.49      6.02 o 
  -2   5   4      118.35      115.08      3.54 o 
  -1   5   4       22.91       23.24      1.17 o 
   0   5   4       39.33       40.42      1.54 o 
   1   5   4      153.36      161.44      3.86 o 
   2   5   4       36.90       30.55      3.58 o 
   3   5   4       44.73       43.81      5.02 o 
   4   5   4        4.38        4.94      1.73 o 
  -3   6   4       45.91       54.32      6.59 o 
  -2   6   4       69.96       66.96      2.06 o 
  -1   6   4      318.59      307.09      5.00 o 
   0   6   4        1.34        0.99      0.94 o 
   1   6   4       75.72       78.29      2.43 o 
   2   6   4       58.75       57.42      2.66 o 
   3   6   4       21.59       18.20      4.05 o 
  -3   7   4        2.65        2.41      2.50 o 
  -2   7   4      168.77      170.00      6.08 o 
  -1   7   4       23.76       23.72      1.71 o 
   0   7   4        3.35        2.24      0.62 o 
   1   7   4       75.50       78.38      2.45 o 
   2   7   4       87.61       87.67      4.32 o 
   3   7   4       21.70       19.75      2.08 o 
  -3   8   4        6.41        6.24      1.80 o 
  -2   8   4       43.65       41.97      5.52 o 
  -1   8   4      187.08      175.93      3.24 o 
   0   8   4       35.31       37.98      1.64 o 
   1   8   4      214.91      221.80      6.35 o 
   2   8   4       69.46       72.96      3.00 o 
   3   8   4       17.26       16.93      2.17 o 
  -3   9   4       10.90        7.20      1.79 o 
  -2   9   4        6.66        4.74      1.34 o 
  -1   9   4      170.24      166.18      3.12 o 
   0   9   4      168.68      167.84      3.54 o 
   1   9   4       38.30       37.29      2.05 o 
   2   9   4       48.93       46.79      3.80 o 
   3   9   4        2.77        2.87      1.16 o 
  -3  10   4        4.44        6.06      3.01 o 
  -2  10   4       22.69       25.61      3.81 o 
  -1  10   4      194.11      197.94      3.58 o 
   0  10   4        1.72        0.92      0.67 o 
   1  10   4       41.60       34.58      3.33 o 
   2  10   4       61.36       64.01      2.89 o 
   3  10   4        5.75        2.00      1.21 o 
  -3  11   4        5.69        5.38      1.90 o 
  -2  11   4       62.54       70.80      8.03 o 
  -1  11   4      185.25      188.05      3.48 o 
   0  11   4      178.12      180.92      4.29 o 
   1  11   4       20.21       20.75      1.69 o 
   2  11   4       49.99       56.10      3.90 o 
   3  11   4       10.16        7.41      1.86 o 
  -3  12   4        6.98        8.49      2.14 o 
  -2  12   4       52.16       53.55      3.59 o 
  -1  12   4        3.60        4.43      0.88 o 
   0  12   4      131.93      131.54      3.39 o 
   1  12   4      257.06      248.48      6.41 o 
   2  12   4        2.39        0.93      1.15 o 
   3  12   4        6.70        6.10      1.71 o 
  -3  13   4        1.78        2.95      1.87 o 
  -2  13   4       21.88       22.30      3.63 o 
  -1  13   4       16.67       17.21      1.38 o 
   0  13   4       87.64       88.25      2.75 o 
   1  13   4      217.34      212.41      5.73 o 
   2  13   4      105.76      109.67      4.05 o 
   3  13   4       28.41       21.22      2.52 o 
  -3  14   4       24.11       20.50      2.79 o 
  -2  14   4       56.52       65.69      3.53 o 
  -1  14   4       18.51       15.99      1.39 o 
   0  14   4       89.57       88.85      3.34 o 
   1  14   4      189.73      199.44      5.58 o 
   2  14   4       56.19       55.82      2.98 o 
   3  14   4        8.58        7.79      1.77 o 
  -3  15   4        5.33        3.28      2.08 o 
  -2  15   4       18.48       17.05      5.20 o 
  -1  15   4       11.02       11.12      2.01 o 
   0  15   4       68.72       62.98      2.83 o 
   1  15   4      158.39      140.78      6.46 o 
   2  15   4       79.82       77.55      3.59 o 
   3  15   4        5.84        5.69      2.74 o 
  -2  16   4       23.68       23.14      2.52 o 
  -1  16   4        0.41       -0.32      1.14 o 
   0  16   4       11.42        8.43      1.47 o 
   1  16   4       75.11       65.72      4.36 o 
   2  16   4       60.46       69.56      3.53 o 
  -2  17   4       17.32       13.23      2.13 o 
  -1  17   4       13.70       10.78      1.89 o 
   0  17   4        1.69        1.81      1.27 o 
   1  17   4       13.95       14.50      1.79 o 
   2  17   4       59.46       55.21      3.14 o 
  -2  18   4       22.34       26.63      3.06 o 
  -1  18   4       17.83       17.74      2.24 o 
   0  18   4       13.65       11.65      1.75 o 
   1  18   4       29.35       28.26      2.37 o 
   2  18   4       38.37       36.83      3.56 o 
  -2  19   4        5.29        4.95      2.09 o 
  -1  19   4       20.92       24.14      3.71 o 
   0  19   4       47.61       48.93      4.10 o 
   1  19   4       44.20       35.45      2.67 o 
   2  19   4       39.99       46.67      4.12 o 
  -2  20   4        7.40       11.98      2.86 o 
  -1  20   4       23.07       30.81      6.18 o 
   0  20   4        6.78        9.15      1.97 o 
   1  20   4        1.06        0.61      1.36 o 
   2  20   4        7.81        9.23      1.90 o 
  -1  21   4       10.23        2.70      2.28 o 
   0  21   4        5.43        2.12      1.83 o 
   1  21   4        3.34        3.17      1.95 o 
  -1  22   4        2.19        1.49      2.05 o 
   0  22   4        7.91       11.34      2.45 o 
   1  22   4       10.40        8.49      1.89 o 
  -3   0   5       10.69       11.97      1.68 o 
  -2   0   5       25.59       27.63      2.17 o 
  -1   0   5       17.22       19.21      2.90 o 
   0   0   5       17.05       14.67      1.60 o 
   1   0   5       11.08       11.06      1.68 o 
   2   0   5       86.32       89.75      7.34 o 
   3   0   5       17.09       21.56      3.40 o 
  -3   1   5        3.35        4.18      1.27 o 
  -2   1   5       44.30       43.55      3.30 o 
  -1   1   5      133.99      142.24      3.37 o 
   0   1   5       81.61       82.32      2.41 o 
   1   1   5        6.82        7.01      1.01 o 
   2   1   5       82.75       83.79      3.42 o 
   3   1   5       61.20       61.21      3.54 o 
  -3   2   5       16.58       16.58      3.05 o 
  -2   2   5       70.69       72.96      2.42 o 
  -1   2   5       57.23       57.68      2.58 o 
   0   2   5      125.43      123.68      3.10 o 
   1   2   5       20.89       22.77      1.57 o 
   2   2   5      305.98      310.59      6.95 o 
   3   2   5       30.00       26.33      2.42 o 
  -3   3   5        7.28        6.09      1.75 o 
  -2   3   5        3.47        3.67      0.82 o 
  -1   3   5       40.17       38.78      1.62 o 
   0   3   5       34.72       32.92      1.61 o 
   1   3   5        2.82        2.93      0.84 o 
   2   3   5      136.68      136.77      6.35 o 
   3   3   5       56.12       65.35      3.46 o 
  -3   4   5        6.39        7.33      2.57 o 
  -2   4   5       63.52       62.38      3.31 o 
  -1   4   5       51.09       49.96      1.87 o 
   0   4   5        4.21        3.94      0.78 o 
   1   4   5       29.51       27.13      1.73 o 
   2   4   5       82.64       86.61      3.92 o 
   3   4   5        3.33        1.15      1.19 o 
  -3   5   5       62.97       62.96      5.33 o 
  -2   5   5        0.06        0.42      0.69 o 
  -1   5   5       13.85       15.32      1.73 o 
   0   5   5       69.08       68.37      2.24 o 
   1   5   5      694.01      691.35     12.64 o 
   2   5   5       64.64       62.36      2.67 o 
   3   5   5        0.48       -0.31      1.17 o 
  -3   6   5       48.57       47.97      5.68 o 
  -2   6   5       36.91       34.49      1.67 o 
  -1   6   5       63.49       64.25      2.17 o 
   0   6   5       85.35       86.83      4.95 o 
   1   6   5      331.10      327.50      6.84 o 
   2   6   5      114.97      109.48      4.94 o 
   3   6   5       24.12       26.63      2.42 o 
  -3   7   5       33.68       38.25      2.96 o 
  -2   7   5       97.85      104.46      4.03 o 
  -1   7   5        2.95        2.99      0.86 o 
   0   7   5       33.72       33.73      1.76 o 
   1   7   5       22.60       20.76      2.10 o 
   2   7   5       83.08       82.78      5.83 o 
   3   7   5       17.01       16.33      2.12 o 
  -3   8   5       16.78       15.06      3.75 o 
  -2   8   5      133.31      141.90      4.82 o 
  -1   8   5       67.69       72.45      2.38 o 
   0   8   5       91.16       99.21      2.68 o 
   1   8   5      119.13      117.78      3.35 o 
   2   8   5      135.09      124.85      5.95 o 
   3   8   5        8.19        9.37      1.80 o 
  -3   9   5        1.37        3.17      1.70 o 
  -2   9   5      105.98      102.83      4.47 o 
  -1   9   5      127.52      130.36      3.64 o 
   0   9   5      411.31      412.99      7.30 o 
   1   9   5       22.62       21.81      1.58 o 
   2   9   5       48.87       47.77      2.88 o 
   3   9   5       15.61       17.28      2.17 o 
  -3  10   5        2.64        4.16      2.37 o 
  -2  10   5       53.48       54.47      8.58 o 
  -1  10   5      137.42      136.53      3.49 o 
   0  10   5      347.03      346.31      6.40 o 
   1  10   5      158.43      144.82      4.43 o 
   2  10   5       20.91       15.61      1.80 o 
   3  10   5        3.14        1.60      1.48 o 
  -3  11   5        0.57        3.90      1.87 o 
  -2  11   5       86.42       90.46      6.82 o 
  -1  11   5      318.22      334.52      6.63 o 
   0  11   5       91.27       91.69      2.72 o 
   1  11   5       73.05       78.26      3.16 o 
   2  11   5       13.97       10.69      1.66 o 
   3  11   5        0.41        1.34      1.45 o 
  -3  12   5       16.43       20.72      2.68 o 
  -2  12   5       42.99       43.91      3.08 o 
  -1  12   5       28.09       28.07      1.94 o 
   0  12   5      146.44      156.37      4.03 o 
   1  12   5       85.02       76.90      3.22 o 
   2  12   5       20.04       19.38      2.04 o 
   3  12   5        9.14        8.64      1.88 o 
  -3  13   5       35.14       41.81      3.56 o 
  -2  13   5       47.36       51.59      3.39 o 
  -1  13   5      311.76      333.65     10.35 o 
   0  13   5      259.95      268.50      5.91 o 
   1  13   5      138.10      126.38      4.33 o 
   2  13   5       10.21        9.98      1.78 o 
   3  13   5       13.61       13.88      2.78 o 
  -2  14   5       38.79       38.95      3.39 o 
  -1  14   5        3.75        3.25      2.19 o 
   0  14   5       79.79       81.53      3.96 o 
   1  14   5        7.91        6.16      1.44 o 
   2  14   5        2.03        3.51      1.44 o 
  -2  15   5       39.43       35.60      3.27 o 
  -1  15   5        2.06        1.88      2.03 o 
   0  15   5       56.41       55.64      2.90 o 
   1  15   5       20.08       20.55      2.02 o 
   2  15   5       13.00        9.97      1.80 o 
  -2  16   5       44.59       50.41      4.10 o 
  -1  16   5        3.85        6.40      2.47 o 
   0  16   5      195.50      186.82      5.56 o 
   1  16   5      110.01      114.63      4.33 o 
   2  16   5        2.48        3.72      1.57 o 
  -2  17   5        0.92        0.72      1.76 o 
  -1  17   5       26.80       33.61      3.14 o 
   0  17   5       27.34       25.68      2.58 o 
   1  17   5       47.08       54.64      4.30 o 
   2  17   5       14.09       13.33      3.65 o 
  -2  18   5        5.60        9.50      2.40 o 
  -1  18   5        5.49        7.48      2.02 o 
   0  18   5        2.13        2.42      1.40 o 
   1  18   5       62.85       61.52      4.32 o 
   2  18   5       14.28       17.71      2.49 o 
  -1  19   5       32.25       39.63      6.22 o 
   0  19   5       11.49        6.04      2.04 o 
   1  19   5       31.14       26.01      2.51 o 
  -1  20   5        9.02       10.47      5.10 o 
   0  20   5        8.51        5.61      2.10 o 
   1  20   5        6.63        7.79      1.82 o 
   0  21   5       17.51       19.02      2.84 o 
  -3   0   6       11.39        6.96      5.26 o 
  -2   0   6        8.55       10.03      3.13 o 
  -1   0   6       41.40       36.73      2.66 o 
   0   0   6       17.76       18.35      1.99 o 
   1   0   6       42.53       47.04      3.47 o 
   2   0   6      173.33      175.82      8.66 o 
   3   0   6       19.77       13.18      2.70 o 
  -3   1   6        2.13       -0.64      3.31 o 
  -2   1   6       20.27       20.26      1.48 o 
  -1   1   6       26.89       27.29      1.63 o 
   0   1   6       10.84       10.22      1.94 o 
   1   1   6      152.63      163.12      4.42 o 
   2   1   6      287.44      316.29      7.30 o 
   3   1   6       22.33       21.46      2.35 o 
  -3   2   6       16.68       10.89      4.00 o 
  -2   2   6       22.73       24.63      1.75 o 
  -1   2   6       35.72       33.42      1.74 o 
   0   2   6      106.68      101.10      3.74 o 
   1   2   6      193.91      190.86      6.96 o 
   2   2   6       47.64       51.63      2.79 o 
   3   2   6       19.62       16.23      2.18 o 
  -3   3   6       15.57       13.47      1.99 o 
  -2   3   6       67.16       67.46      4.26 o 
  -1   3   6       57.27       62.11      3.65 o 
   0   3   6       41.49       38.43      1.91 o 
   1   3   6      423.20      422.00      8.65 o 
   2   3   6        9.46        9.72      1.49 o 
   3   3   6       71.09       78.33      3.84 o 
  -3   4   6        5.08        5.45      3.12 o 
  -2   4   6       19.71       22.88      2.07 o 
  -1   4   6       50.37       50.97      2.06 o 
   0   4   6       80.71       79.60      2.61 o 
   1   4   6       86.75       87.59      3.11 o 
   2   4   6        3.07        2.14      1.10 o 
   3   4   6       50.04       47.86      3.31 o 
  -3   5   6        7.30        2.51      1.81 o 
  -2   5   6       26.26       27.00      5.78 o 
  -1   5   6       32.21       28.86      1.71 o 
   0   5   6      233.40      235.48      5.18 o 
   1   5   6       34.81       28.04      1.93 o 
   2   5   6       30.62       29.26      2.38 o 
   3   5   6       14.15        7.80      1.85 o 
  -3   6   6       32.91       32.19      3.47 o 
  -2   6   6       93.93      101.08      4.54 o 
  -1   6   6       19.60       16.03      1.38 o 
   0   6   6      747.39      757.17     13.10 o 
   1   6   6      113.08      110.24      3.51 o 
   2   6   6       48.75       52.81      2.96 o 
   3   6   6        2.82        2.97      1.63 o 
  -3   7   6       11.02       14.49      4.24 o 
  -2   7   6       46.96       46.73      3.05 o 
  -1   7   6       34.90       35.71      1.86 o 
   0   7   6       60.01       70.26      2.50 o 
   1   7   6       42.69       44.07      2.39 o 
   2   7   6       30.90       29.53      2.41 o 
   3   7   6        5.04        6.31      1.85 o 
  -3   8   6        0.34       -0.59      1.60 o 
  -2   8   6       38.90       42.80      7.44 o 
  -1   8   6      370.79      397.30      7.75 o 
   0   8   6       33.93       37.92      1.98 o 
   1   8   6       37.46       40.06      3.17 o 
   2   8   6       12.03       13.10      1.98 o 
   3   8   6       14.10       13.42      2.32 o 
  -3   9   6       13.08       13.00      5.41 o 
  -2   9   6        5.77        2.90      1.81 o 
  -1   9   6      596.55      612.28     14.27 o 
   0   9   6      127.41      126.02      3.37 o 
   1   9   6      134.52      133.27      4.39 o 
   2   9   6       16.02       14.08      2.24 o 
  -2  10   6       54.95       54.02      6.03 o 
  -1  10   6       18.57       19.89      2.04 o 
   0  10   6      184.05      189.13      4.37 o 
   1  10   6       14.59       15.61      1.80 o 
   2  10   6        6.90        4.67      2.17 o 
  -2  11   6       26.03       27.56      5.15 o 
  -1  11   6       11.83        9.68      1.77 o 
   0  11   6       23.24       22.72      3.39 o 
   1  11   6       23.79       21.25      1.99 o 
   2  11   6        1.81        1.20      1.26 o 
  -2  12   6       55.54       58.00      3.76 o 
  -1  12   6       44.41       42.88      2.98 o 
   0  12   6      131.40      123.94      3.75 o 
   1  12   6       69.72       66.93      3.21 o 
   2  12   6       14.81       15.55      2.06 o 
  -2  13   6        9.31        9.58      3.15 o 
  -1  13   6       28.46       29.95      2.61 o 
   0  13   6       12.02       12.82      1.97 o 
   1  13   6        5.66        3.96      1.40 o 
   2  13   6        3.25        0.82      1.47 o 
  -2  14   6       20.36       19.76      3.19 o 
  -1  14   6       23.26       20.42      2.31 o 
   0  14   6       11.77       11.16      1.64 o 
   1  14   6       20.00       18.44      3.89 o 
   2  14   6        4.79        6.84      2.03 o 
  -2  15   6        6.46        7.33      2.11 o 
  -1  15   6        4.28        3.17      1.73 o 
   0  15   6        4.35        2.43      1.34 o 
   1  15   6        1.43        1.89      1.46 o 
   2  15   6       10.38       13.05      2.11 o 
  -1  16   6       15.12       15.31      3.83 o 
   0  16   6       12.50       12.65      1.82 o 
   1  16   6        5.59        3.84      1.63 o 
  -1  17   6       28.92       26.16      2.85 o 
   0  17   6       15.93       14.84      2.59 o 
   1  17   6       21.93       25.21      2.52 o 
  -1  18   6       22.47       24.77      4.79 o 
   0  18   6        4.71        7.16      3.21 o 
   1  18   6        0.65        2.74      1.80 o 
  -2   0   7       33.56       30.74      5.18 o 
  -1   0   7       13.81       10.85      1.85 o 
   0   0   7        0.14       -0.73      1.16 o 
   1   0   7      282.57      283.86     11.17 o 
   2   0   7        6.11        5.54      2.07 o 
  -2   1   7       47.84       47.45      4.70 o 
  -1   1   7       24.13       23.98      1.70 o 
   0   1   7       16.36       17.42      1.57 o 
   1   1   7        4.19        2.97      1.18 o 
   2   1   7       17.88       16.97      1.99 o 
  -2   2   7       58.45       60.60      2.85 o 
  -1   2   7       50.65       44.99      2.14 o 
   0   2   7       27.32       28.75      2.17 o 
   1   2   7        0.20        2.20      1.13 o 
   2   2   7       11.57       11.24      1.79 o 
  -2   3   7       20.25       18.54      2.14 o 
  -1   3   7       75.50       73.50      3.97 o 
   0   3   7       55.05       50.12      2.38 o 
   1   3   7       32.35       26.93      2.92 o 
   2   3   7       23.27       22.58      2.19 o 
  -2   4   7        8.29        4.99      1.64 o 
  -1   4   7       38.11       33.37      2.90 o 
   0   4   7       44.33       39.71      2.66 o 
   1   4   7       41.98       36.63      3.02 o 
   2   4   7       30.14       31.39      2.63 o 
  -2   5   7       29.17       30.39      6.03 o 
  -1   5   7       66.74       62.26      2.68 o 
   0   5   7       62.53       61.02      2.43 o 
   1   5   7       63.37       60.50      2.88 o 
   2   5   7        5.92        5.95      1.62 o 
  -2   6   7       36.67       36.15      4.17 o 
  -1   6   7       11.97       12.54      1.39 o 
   0   6   7       89.39       86.89      2.98 o 
   1   6   7        5.20        4.14      1.81 o 
   2   6   7       17.29       17.70      4.01 o 
  -2   7   7       19.75       19.92      2.38 o 
  -1   7   7       43.36       50.88      3.86 o 
   0   7   7       78.44       81.29      3.34 o 
   1   7   7       75.60       76.77      8.97 o 
   2   7   7       13.71       13.97      2.03 o 
  -2   8   7       46.52       40.82      3.24 o 
  -1   8   7       13.17       12.14      2.41 o 
   0   8   7        3.00        3.03      1.05 o 
   1   8   7       33.60       32.97      5.02 o 
   2   8   7        8.60        6.34      1.64 o 
  -2   9   7       49.53       47.33      3.44 o 
  -1   9   7       29.97       31.91      2.77 o 
   0   9   7        9.29        8.99      1.35 o 
   1   9   7       41.32       47.80      4.53 o 
   2   9   7        5.74        5.65      1.72 o 
  -2  10   7       76.58       82.16      4.22 o 
  -1  10   7       54.56       54.99      3.39 o 
   0  10   7       29.66       32.57      2.08 o 
   1  10   7        8.60       10.01      1.77 o 
   2  10   7       26.03       28.42      2.66 o 
  -2  11   7        8.49        8.43      2.04 o 
  -1  11   7       41.06       42.04      3.21 o 
   0  11   7       11.57        9.96      3.59 o 
   1  11   7       14.80       13.84      1.97 o 
   2  11   7        5.42        7.68      2.16 o 
  -1  12   7       82.27       86.66      4.26 o 
   0  12   7       68.15       77.61      6.74 o 
   1  12   7        7.20        5.11      1.54 o 
  -1  13   7       16.83       16.06      2.25 o 
   0  13   7        6.33        7.08      1.58 o 
   1  13   7        3.79        8.41      1.69 o 
  -1  14   7        1.32        3.09      1.83 o 
   0  14   7       23.25       23.76      2.30 o 
   1  14   7       26.86       33.72      2.86 o 
   0  15   7       23.20       22.69      3.11 o 
  -1   0   8       27.02       26.77      2.84 o 
   0   0   8       20.96       19.09      2.39 o 
   1   0   8        1.64        2.01      1.86 o 
  -1   1   8        1.59        2.14      1.13 o 
   0   1   8       28.33       23.95      1.80 o 
   1   1   8       25.58       31.77      2.68 o 
  -1   2   8       32.58       32.86      3.18 o 
   0   2   8       48.03       45.93      2.37 o 
   1   2   8        1.66        1.71      1.27 o 
  -1   3   8        4.01        4.63      1.24 o 
   0   3   8       19.29       18.54      1.67 o 
   1   3   8       10.42        8.01      1.64 o 
  -1   4   8        5.57        3.64      1.29 o 
   0   4   8       39.65       41.46      2.29 o 
   1   4   8        7.59        6.66      1.52 o 
  -1   5   8       29.45       28.60      2.14 o 
   0   5   8        3.27        3.21      1.15 o 
   1   5   8        6.10        3.42      1.43 o 
  -1   6   8       10.00       11.03      1.67 o 
   0   6   8        9.89       11.54      1.59 o 
   1   6   8        2.90        5.21      1.64 o 
  -1   7   8       51.80       51.00      6.89 o 
   0   7   8        1.14        0.39      1.14 o 
   1   7   8       11.43       18.29      2.51 o 
  -1   8   8       20.40       18.25      4.14 o 
   0   8   8       48.91       55.75      3.72 o 
   1   8   8       20.86       23.04      3.53 o 
  -1   9   8       16.41       18.59      3.54 o 
   0   9   8       10.33       10.10      1.73 o 
   1   9   8        1.56        1.15      1.55 o 
   0  10   8       12.28       15.44      1.99 o 
   0  11   8        3.02        1.47      2.24 o 
                                                 
